# Supplementary material for: The Non-Interventional PAZOREAL Study to Assess the Effectiveness and Safety of Pazopanib in a Real-Life Setting: Reflecting a Changing mRCC Treatment Landscape
Source: Cancers (Basel). 2022 Nov 8;14(22):5486. doi: 10.3390/cancers14225486 (PMC9688275; doi:10.3390/cancers14225486)
Supplement: Supplementary file 1 [file cancers-14-05486-s001.zip]

Archive with 1 entries (1 files):
- cancers-2007842-supplementary.pdf
